# Supplementary material for: Reproduction of Distinct Varroa destructor Genotypes on Honey Bee Worker Brood
Source: Insects. 2019 Oct 25;10(11):372. doi: 10.3390/insects10110372 (PMC6920792; doi:10.3390/insects10110372)
Supplement: Supplementary file 1 [file insects-10-00372-s001.zip]

Archive with 3 entries (3 files):
- Figure S1.tif
- Figure S2.tif
- Legends for Figure S1 and S2.docx
